# Supplementary material for: Music Therapy with Preterm Infants and Their Families after Hospital Discharge: An Integrative Review
Source: Int J Environ Res Public Health. 2024 Aug 2;21(8):1018. doi: 10.3390/ijerph21081018 (PMC11354888; doi:10.3390/ijerph21081018)
Supplement: Supplementary file 1 [file ijerph-21-01018-s001.zip]

Archive with 1 entries (1 files):
- ijerph-3088274-supplementary.pdf
